# Supplementary material for: The Neutralizing Antibody Responses of Individuals That Spontaneously Resolve Hepatitis C Virus Infection
Source: Viruses. 2022 Jun 25;14(7):1391. doi: 10.3390/v14071391 (PMC9318067; doi:10.3390/v14071391)
Supplement: Supplementary file 1 [file viruses-14-01391-s001.zip]

Archive with 1 entries (1 files):
- viruses-1725829-supplementary.pdf
